# Supplementary material for: Echocardiographic Assessment of Patients with Pulmonary Tumor Thrombotic Microangiopathy First Diagnosed in the Emergency Department
Source: Diagnostics (Basel). 2022 Jan 20;12(2):259. doi: 10.3390/diagnostics12020259 (PMC8871463; doi:10.3390/diagnostics12020259)
Supplement: Supplementary file 1 [file diagnostics-12-00259-s001.zip]

Archive with 3 entries (3 files):
- Case 6_D-shaped LV at PSAX view.AVI
- Case 6_RV dilatation at PLAX view.AVI
- Case4_McConnell's sign.AVI
